# Supplementary material for: Simultaneous Measurement of Tricarboxylic Acid Cycle Intermediates in Different Biological Matrices Using Liquid Chromatography–Tandem Mass Spectrometry; Quantitation and Comparison of TCA Cycle Intermediates in Human Serum, Plasma, Kasumi-1 Cell and Murine Liver Tissue
Source: Metabolites. 2020 Mar 12;10(3):103. doi: 10.3390/metabo10030103 (PMC7143453; doi:10.3390/metabo10030103)
Supplement: Supplementary file 1 [file metabolites-10-00103-s001.zip]

Archive with 3 entries (3 files):
- Figure S1 Structure of TCA cycle intermediates.png
- Figure S2 Peak of  TCA cycle intermediates.pdf
- Table S1 List of Metabolites, Materials, Data of Recovery and Matrix effect .xlsx
