# Supplementary material for: Simultaneous Measurement of Tricarboxylic Acid Cycle Intermediates in Different Biological Matrices Using Liquid Chromatography–Tandem Mass Spectrometry; Quantitation and Comparison of TCA Cycle Intermediates in Human Serum, Plasma, Kasumi-1 Cell and Murine Liver Tissue
Source: Metabolites. 2020 Mar 12;10(3):103. doi: 10.3390/metabo10030103 (PMC7143453; doi:10.3390/metabo10030103)
Supplement: Supplementary file 1 [file metabolites-10-00103-s001.zip › Table S1 List of Metabolites, Materials, Data of Recovery and Matrix effect .xlsx]

## Sheet: List of metabolites
Table S1: Metabolites and internal standards along with their corresponding retention times and correlation coefficients, MRM transitions and MS parameters.
S. No.	Metabolite name	CAS Number	Molecular formula	Molecular Weight	Q1 mass	Q3 mass	Retention time (RT)	Linearity (r2 values)	Cone voltage (V)	Collision energy (V)	Polarity	Catalogue No.	Supplier
1	Pyruvic acid	113-24-6	C3H3NaO3	110.04	87.16	42.96	1.65	0.990333	28	6	-	P8574	Sigma
2	Glutamine	56-85-9	C5H10N2O3	146.069	147.1	130.1	0.94	0.994	26	8	+	G3126	Sigma
3	cis-aconitic acid	585-84-2	C6H6O6	174.11	172.97	128.9	2.44	0.999667	22	8	-	A3412	Sigma
4	Alanine	56-41-7	C3H7NO2	89.0477	90.1	44.15	0.88	0.994333	20	10	+	A7627	Sigma
5	Fumaric acid	110-17-8	C4H4O4	116.07	115.1	41 & 70.94	1.82	0.995	32	6	-	47910	Sigma
6	Aspartic acid	56-84-8	C4H7NO4	133.037	134.15	74.05	0.9	0.994	29	13	+	A9256	Sigma
7	Citric acid	5949-29-1	C8H8O7.H2O	210.14	191.1	110.94	1.54	0.993333	16	10	-	C7129	Sigma
8	L-Glutamic Acid	56-86-0	C5H9NO4	147.053	148.1	130.1	0.92	0.995667	22	9	+	49449	Sigma
9	Glycine	56-40-6	C2H5NO2	75.032	76.1	30.15	0.86	0.996	20	7	+	G7126	Sigma
10	Malic acid	97-67-6	C4H6O5	134.09	133.1	71.0 & 114.91	1.12	0.992	34	10	-	M6413	Sigma
11	Serine	56-45-1	C3H7NO3	105.043	106.1	60.05	0.87	0.994	23	7	+	S4500	Sigma
12	Isocitric acid	1637-73-6	C6H5Na3O7	258.07	191.1	155	1.18	0.989667	20	12	-	I1252	Sigma
13	Oxo-glutaric acid	328-50-7	C5H6O5	146.1	145.1	100.91	1.44	0.998	22	6	-	K1750	Sigma
14	Lactic acid	79-33-4	C3H6O3	90.08	88.97	42.96	1.25	0.992	22	8	-	L6402	Sigma
15	D-glucose	50-99-7	C6H12O6	180.16	179.1	88.94	0.94	0.996	36	4	-	D9434	Sigma
16	Succinic acid	6106-21-4	C4H4Na2O4.6H2O	270.14	117.05	73	1.65	0.997	22	12	-	S2378	Sigma
	Internal standards
1	L-malic acid (13C4, 99%)	97-67-6	C4H6O5	138.06	137.1	118.91	1.13	Not applicable because its Internal standard	34	10	-	CLM-8065	Cambridge Isotope Laboratories, Inc.
2	citric acid (13C6)	287389-42-8	C8H8O7.H2O	198.08	197.1	115.94	1.54		16	10	-	CLM-9021	Cambridge Isotope Laboratories, Inc.
3	L-aspartic acid (U-13C4)	56-84-8	C4H7NO4	137.03	138.15	76.05	0.9		29	13	+	CLM-1801-H	Cambridge Isotope Laboratories, Inc.
4	L-serine (13C3)	201595-68-8	C3H7NO3	108.05	109.1	62.05	0.87		23	7	+	CLM-1574	Cambridge Isotope Laboratories, Inc.
5	L-glutamic acid (13C5)	55443-55-5	C5H9NO4	152.09	153.1	135.1	0.92		22	9	+	CLM-1800-H	Cambridge Isotope Laboratories, Inc.
6	glycine (1,2-13C2)	67836-01-5	C2H5NO2	77.05	78.1	31.15	0.87		20	7	+	CLM-1017-PK	Cambridge Isotope Laboratories, Inc.
7	alpha-ketoglutaric acid (13C5)	328-50-7	C5H6O5	151.06	150.1	104.91	1.44		22	6	-	CLM-2411	Cambridge Isotope Laboratories, Inc.
8	L-alanine (13C3)	100108-77-8	C3H7NO2	92.07	93.1	46.15	0.88		20	10	+	CLM-2184-H	Cambridge Isotope Laboratories, Inc.
9	L-glutamine (13C5)	184161-19-1	C5H10N2O3	151.11	152.1	135.1	0.94		26	8	+	CLM-1822-H	Cambridge Isotope Laboratories, Inc.
10	sodium L-lactate (13C3)	201595-71-3	C3H6O3	115.04	91.97	44.96	1.25		22	8	-	CLM-1579-N	Cambridge Isotope Laboratories, Inc.
11	D-glucose (U-13C6)	110187-42-3	C6H12O6	186.11	185.1	91.94	0.95		36	4	-	CLM-1396	Cambridge Isotope Laboratories, Inc.
12	fumaric acid (13C4)	110-17-8	C4H4O4	120.04	119.1	73.94	1.82		32	6	-	CLM-1529	Cambridge Isotope Laboratories, Inc.
13	succinic acid (13C4)	201595-67-7	C4H4Na2O4.6H2O	122.06	121.05	76	1.66		22	12	-	CLM-1571	Cambridge Isotope Laboratories, Inc.
14	sodium pyruvate (13C3)	142014-11-7	C3H3NaO3	113.02	90.16	44.96	1.67		28	6	-	CLM-2440	Cambridge Isotope Laboratories, Inc.

## Sheet: Materials
Product	Vendor	Item	Catalogue No.
Column	Waters	Atlantis Dc 18 2um 2.1*100mm	186001295
NIST SRM	Sigma	METABOLITES IN HUMAN PLASMA	NIST1950
Ostro Plate	Waters	Ostro 96 wel plate 25mg 1/Pkg	186005518

## Sheet: Recovery
			Glycine	L-Alanine	Serine	L-Aspartic acid	L-Glutamine	L-Glutamic acid	Pyruvic acid	L-Lactic acid	Fumaric acid	Succinic acid	Malic acid	Oxoglutaric acid	cis-Aconitic acid	Glucose	Citric acid	Isocitric acid
			Recovery
	HQC	Plasma	96.8527	101.017	105.645	101.524	113.322	120.516	85.115	101.084	87.8203	101.286	90.6481	73.2818	82.7917	95.7039	85.9279	85.5116
		Cell	107.533	101.689	98.562	101.204	104.303	107.77	91.4	94.7584	94.9693	99.9191	90.1394	94.8276	103.517	103.983	90.0348	99.2661
		Tissue	109.196	109.662	137.579	77.6069	116.022	178.119	111.607	71.3398	50.5909	123.463	119.143	75.4991	256.813	98.7274	121.644	119.926
	MQC	Plasma	81.7952	102.019	109.647	105.507	110.493	108.257	84.575	97.4453	91.2182	97.4348	107.24	73.7309	82.0065	94.2702	97.1633	84.2057
		Cell	98.0512	96.3858	99.4036	109.691	95.85	101.625	90.32	73.0233	171.079	102.2	79.7833	76.3166	110.961	103.018	109.739	90.4219
		Tissue	109.443	106.216	142.255	99.7402	113.073	143.125	113.694	94.6926	82.4602	158.2	104.484	77.1042	247.317	104.606	132.83	122.349
	LQC	Plasma	137.382	115.605	125.734	116.119	115.452	126.268	85.8455	112.891	90.928	103.331	114.948	92.7778	103.093	99.1078	118.691	101.864
		Cell	120.602	110.654	115.64	105.402	115.255	119.042	92.72	153.76	110.106	89.011	106.111	89.7448	172	94.3467	113.294	71.4286
		Tissue	114.366	98.2698	137.407	124.127	106.322	116.658	172.604	71.7389	98.6702	172	93.3649	172.175	167.329	102.602	122.717	91.9334

## Sheet: Matrix effect
			Glycine	L-Alanine	Serine	L-Aspartic acid	L-Glutamine	L-Glutamic acid	Pyruvic acid	L-Lactic acid	Fumaric acid	Succinic acid	Malic acid	Oxoglutaric acid	cis-Aconitic acid	Glucose	Citric acid	Isocitric acid
			MF
	HQC	Plasma	0.0456119	0.262802	0.914859	0.49102	-0.00346029	0.0796983	0.455204	0.869386	0.959782	0.854593	1.30495	0.872968	0.97892	0.388988	0.616252	1.82519
		Cell	0.645972	0.605703	0.671542	0.777803	0.479909	1.00435	0.822034	0.367772	1.06684	0.995988	0.924583	1.03314	0.902675	0.71976	0.82857	1.69163
		Tissue	0.435097	0.148511	-0.385408	-0.675413	0.144513	-0.022613	0.777724	0.797322	0.462402	0.658565	-2	1.0154	1.366	0.211681	0.956552	2
	MQC	Plasma	0.0698402	0.174288	1.18304	0.660374	-0.103801	0.132087	0.436983	1.5163	0.90318	0.830959	1.2589	0.795654	0.944546	0.289582	0.431555	1.95743
		Cell	0.452596	0.606228	0.658079	1.76	0.375841	1.98	0.96534	0.485853	0.749518	0.598503	-1.4	1.15652	0.298844	0.620923	0.368089	1.30066
		Tissue	0.245743	-0.131873	-2.59921	-3.55519	-0.460116	-1.13382	0.802152	2.73109	-0.245107	-0.158239	3.14	1.2022	1.481	0.00574174	1.33694	3.15644
	LQC	Plasma	-3.49389	-0.90157	4.18	3.4705	-3.11779	-4.16	-1.01738	4.95027	1.11786	-0.0445857	-1.87823	0.0236628	-2.41873	-1.65866	-4.66	1.03998
		Cell	0.14439	0.735464	0.114152	2.93	0.726225	3.5	0.36	0.343447	0.99	1.37478	3.14	0.288243	-1.38	0.600417	-1.46032	0.404682
		Tissue	-3.67723	-4.82616	-5.51	-4.35	-10.6218	-5.87	-0.74707	7.89	-9.55	-9.96	5.33	-0.392095	3.00369	-2.43059	-0.912128	5.56
